# Supplementary material for: Genome-wide identification, molecular evolution and expression analysis of the B-box gene family in mung bean (Vigna radiata L.)
Source: BMC Plant Biol. 2024 Jun 12;24:532. doi: 10.1186/s12870-024-05236-9 (PMC11167828; doi:10.1186/s12870-024-05236-9)
Supplement: Supplementary file 2 — Supplementary Material 2 [file 12870_2024_5236_MOESM2_ESM.xlsx]

## Sheet: Sheet1
Additional file 2：The BBXs amino acid sequences in mung bean, Arabidopsis and soybean.
>VrBBX1
MNIKSPANEHCDETKSAVLFAAKNQFPSVTDEMKEASALGARTARACESCLKVRARWYCA
ADDAFLCHGCDNMVHSANQLARRHERVKLQTASSKVNYSVTFKQNNKLLCRVPVFDAELC
SVYNEVKEEVLAGEEVFDLDNFSSELLPSDMDLAEFAADEQEEEASTVGTDKKDMFLRLN
YEDVISAWASQGSPWTTGTPPNFNSDDCWPDFLGSNGGDVQCCYGEMKSLRGHADGGREA
RVSRYREKRRTRLFAKKIRYEVRKLNAEKRPRMKGRFVKRTSAALPA
>VrBBX2
MPTESTWTQMYTCLQVVPPLHSSTWSRVCDTCRSAPCIVYCHADSAYLCSSCDARVHEAN
RVASRHERVWVCEACERAPAAFLCKADAASLCTSCDADIHSANPLASRHHRVPILPILGP
LLVEPDHEPEHGFVNEVEEEEGEVFDEYDDEIEAASWLLPHPVKGNQEQENGLLYGDEYL
DNLVDCNSCGHHNQFSNVFQQQQNYNTVPQNYAVVPVQVLQQSQHFQPGLEFDSSKAGFS
YDGSISQSVSVSSMEVGVVPESTISDISVSYSKSPIGTSDLFPPLPMPSHLTPMDREARV
LRYREKKKTRKFEKKIRYASRKAYAETRPRIKGRFAKRTDVEAEVDQMLSTTLFNEVGGT
IFPSF
>VrBBX3
MKIQCDVCEKAPATVICCADEAVLCAKCDVEVHAANKLASKHQRLLLQCLSNKLPRCDIC
QDKAAFIFCVEDRALLCKDCDEPIHVAGSLSANHQRFLATGIRVALGSNCTKGNEKGHME
PSNPNAQEVPVKVPSQQVPSFTSSWAVDDLLELTDFESADKVRQLCFTTAAQKQSLEFGE
LEWLADAGLFGEQFPEEPLAAAEVPQLPVTHTSNAVSQKASKSFMSYKKPRIEVLDEDDE
EHFTVPDLG
>VrBBX4
MKIQCNVCEAAEAKVLCCADEAALCLECDEKVHAANKLATKHQRVPLSLSASHVPKCDIC
QEMVGYFFCLEDRALLCRNCDVSIHTVNACVSGHQRFLLTGVRVGLEATEPGASSSSVKS
QSGEKISDAKSSSISRNVSSMPQPPNFNEVFPSEMGGVEDFPPNKVSYGGGYTAGNISQW
PMEEFLGLNEFSQYYNYMDGSSKADSGKLGDSDSSVLRSSEEEIDDDGFLGRVPDSSWTV
PQIPSPPTASGLHCPELRRYTSDNAMFVPDICFSGERRQPRRVLHHSIHPKRRRNL
>VrBBX5
MTAEAPKPARPCDYCGHSMAVLYCRADSAKLCFSCDREVHSTNQLFSKHTRTLLCDACDH
SPATILCSTDTSVLCQNCDWEKHNPSLSDSLHQRRPLEGFTGCPSVSELLSVVGFGDLSK
KSLLSSPQGSVADGFLGCEIEGFSDLFVWDAPSVVTLDDLICSSASSHSFQAMEVPPLPK
NRKAACGRHREEILSQLRELAKSEPLDLEQYVQPGNLSSAFESDVEWHRERSEPMYQVVP
PDPSLRTYTEEVPVKQSTSVGETHTFGDKGGNPSISLNSETLPTTPKAGACELTSQERDS
ALLRYKQKKKTRRYDKHIRYESRKVRAESRVRVKGRFAKMEREH
>VrBBX6
MLPCDYCHTKPALLFCRPDSAKLCLLCDHHVHTANALSLKHVRFQICDTCNTDTATVRCS
AHNLILCHACDLDAHAHAPASLHHRHRLLGLSGCPSLHQIATALGLDLRLRHANCRDEVY
QQVLEVARTRNENEFARSETEEFRLESENDVVDEMLLQQTPFTSLLGMPDSQSEFDAAKT
NDNGYGAQVGDLLWNFDPNYQPPQVWDFELQKSRGCDEPGVVTFDGLEVPKSFQDVHNMN
YSTTGDDILSRNNQSDQSSSSHAKKKEESNKKARGGLSSESKLLESIPYSDTNNVVVMEH
LVGGNANVSTLKARVSVEELAKNRGNAMLRYKEKKKSRRYDKHIRYESRKARADTRKRVR
GRFVKASDVQAG
>VrBBX7
MASKLCDSCKSATATLYCRPDAAFLCGACDSKVHAANKLASRHPRVALCEVCEQAPAHVT
CKADAAVLCLACDRDIHSANPLASRHERLPVTPFYESVHSVKASSPINFLDDHRFFSDAD
ADVSTEEAEAASWLLPTPKTDLNSSQYLFSESEPVPYIDLDYAVADPKADPKGSATADGV
VPVQSNYEPFAYGYKYNSTTLSQSQSQMSQSISNCSYSKVAAVTVTAQFSAADREARVLR
YREKRKNRKFEKTIRYASRKAYAETRPRIKGRFAKRSDADPLAGYGVVPSC
>VrBBX8
MISFTSFVWRGATAILVWGMEPLCEFCWAMIAVVYCKSDSARLCLHCDGCVHSANSLSRR
HSRSLLCDKCYSQPAVIRCMDHKLSSCQSCDWNPTACFAAGHRRLTLNCYNGCPSLSEFS
RMWSFVFDDSSSQAGWESVSTFPKSDSCTSLEQPDHNGGSFSLVIEKLDEIESCVRYEPW
MGQPHIIPSNPNYTPYCKEEGFFLAQDSNQPKTQECTDRGTGDGNGLSEGLNVDRAPINF
ESAEEIFGCSQAATRYPLEDGGVDCLLMDKKLSVTESSSLIESALEASSSIQQDCVAFQS
SGTRGSVSMLQVMNSNTNCALMNPSSTGNISLRFPQGQVHSSIPLQLGNIVGENSSTEYQ
DGGISPMFLPGEIPWESNLEGTCPQARDKAKMRYNQKKKTRTFGKQIRYASRKARADTRK
RVKGRFVKAGEAYDYDPLVTREV
>VrBBX9
MGYLCDFCGDQRSLVYCRSDAACLCLSCDRNVHSANALSRRHSRTLLCERCNSQPAFVRC
VEEKISLCQNCDWLAHGTSPTSSTHKRQTINCYSGCPSAAEFSSIWSFFLDIPSMGEACE
QELGLMSINENGNKSDLVPPEGTNVSGSSQVTDLPTKGKFWAGTSSIPVSDSEPRILDQL
PEPGNECVPKGSSTGLVNAIQPACSNAASADSMLSTKTEPIVCFTGRQSQSNISFSGVTK
DSAGDYQDCDASSMLLMGEPPWCPPCPESSLHSANRSNAVMRYKEKKKTRKFEKKVRYAS
RKARADVRRRVKGRFVKAGDVYDYDPLSQTRSY
>VrBBX10
MKIQCDVCEKHDASVFCTADEAVLCDGCDHRIHHANKLASKHQRFSLLRPKQHPLCDVCQ
ERRAFTFCQQDRAILCRECDVSIHSANEHTLKHDRFLLTGVKLSASSSPQETPSPSNSAP
DSLFDVSHQKTIPLSSTVSKVAVEAAASTGASSISEYLIETLPGWQVEDFLDSYSVPFGF
CKNVGIWVPQAPPPLLSSSQMNRAIGQNENNIKGSRSRLKDDNFTVPQISPQSNSKRGRF
LW
>VrBBX11
MQNNTPSNSKPSTSIMRTLCDACESAAAIVFCAADEAALCRACDKKVHMCNKLASRHVRV
GLASPSDVPRCDICENAPAFFYCETDGSSLCLQCDMIVHVGGKRTHERYLLFRQRVEFPG
EKPGKSENPASQPLDPGETKRGQNALPKIKMGEKQQNHRMPLSLTPEPNADEHAMMGTKM
IDLNMKPQRIHEPTSNNQVRMPGK
>VrBBX12
MGIERGGLKGFRTGWTVPPKPCDSCKLASAALFCRPDSAFLCIACDSKIHCANKLASRHE
RVWMCEVCEQAPAAVTCKADAAALCITCDSDIHSANPLARRHDRVPVEPFFDSADSIVKA
SAAASFGFIVPSDDATAASDVFAPDDPDAAAWLIPNPNFGSKFMDAPDIKSKEIFYSEMD
PFLDFDYSNSFHNNSSGNDSVVPVQTKPSLAPSLINNHQQSESCFDIDFCRTKLSSFNYP
SQSLSQSVSSSSLDVGVVPDGNTVSEMSYSFGRNSSESSGIGLSGVSGGQGATQLCGMDR
EARVLRYREKRKNRKFEKTIRYASRKAYAETRPRIKGRFAKRAEIDSDVERLYSPGAASL
MLDSPYGVVPSF
>VrBBX13
MRDMKDAGALGAKTARACDSCISRRARWFCAADNAFLCHGCDTLVHSANQLASRHERVRL
QTASSKVTTTTTHAWHSGFTRKARTPRHNNNKHFALQQRLKEEVLFNNSSVLPLVPEMGG
EEQEPVAVDNDETEEQMLCRVPVFDNYDVRTDDLDSFSDMDFAEFAADVENLLEKEDDEV
SARVGGGVQGAMAKVKDEEDIDGDVACYLESVFDMTNDDAFHWNSIESVLSDAREKKECV
VASDGAVGEEGGTKRDIFLRLNYDEVITAWSSQGSSPWTTSNPPKFNSGYDFCLGLSGVD
GDVRALRGDLDGGREARVSRYREKRRTRLFAKKIRYEVRKLNAEKRPRMKGRFVKRTCFV
GANAFPAYQ
>VrBBX14
MNASPNQKQRTCDYCGDFTALLYCRADSAKLCFFCDRKLHFPNQLFSKHSRTQLCDECGD
SPASVLCYAENSVFCHHCDCENHNNHLLSQQHQRRPLQGFSGCPSVIHMLMIFGLTEKSL
LSTEVGSSHHHGLSNLHVWNAPSVFGLEDFIASSSSYKNRKGACGRQKEEILSQLGELIK
LEPDLIHGEVDAAEPQKQFGNLSTGFERDIETNMFPSYEAGVFRWHGESSDRANQIVPSD
NSVSDYSELVSAKDPSFTIPVATTHERDSALLRYREKKKTRRYDKHIRYESRKVHAESRM
RIKGRFVKDETQK
>VrBBX15
MEKVCEFCTALRPLVYCKADSAYLCLSCDAKVHLANALSGRHLRNLVCNSCGHHAAYVVC
LNHKMLICRDCDKKLHNVSLSHQKRAIRSFIGCPSAKDFAALWGFELNEIENCASQDQYD
SVSCVSAELNVAQVSGKPDIQTGVPSLLAGAKLDEGSTSQQGQGLEGVDLQVRMENEFLH
SCPGGFVRLSLVVLWCWSCALCEVLVILHNHQERQTIVQQIIDLKWLQQNEEIDYSAKIS
RLKEKKSSPSLYNTLKKLDEKINGQAQNSQDLATNVLEKDRPIVEPSTETLPSTFSQLDN
LSSSSIIDLPLHGELFWTCKSPLRSNQLWSQNIQDLGICEELVRLDDFNIPDVDLTFQNF
DELFGGDQDPIRILFDDQDVSCSSLEKDKSVGKSDIDNLSAMEDSSASASINLFQSDHEN
KDMNPLVQYCPKSIDPTHATQPFDSTIPLSVLGISLESSFTHEDSILSPYSEGKAYSGMR
SNFDFYPGNLELM
>VrBBX16
MSTAKNAANAVGAKTARACDSCITKRARWYCAADDAFLCQACDSSVHSANPLARRHERVR
LKTASYKSTDEQQQQPPTWPTKKARTPRHGKHSRSNNPFHLVPEVGSEEVNSHDENEEQL
LYRVPIFEPFVAELCGNNSSSPSSVTSTDQGVAAAVAEAENKGVESNVFYHGNNEMENLH
GMLPSDAELAEFAADVENLLGRGLENECESYGRGIHDPYGEVGGFGIHPVIIDGGREARV
SRYREKRRTRLFSKKIRYEVRKLNAEKRPRMKGRFVKRASFPPSTFPLLNH
>VrBBX17
MRTLCDACESAAAIVFCAADEAALCHACDEKVHMCNKLASRHVRVGLASPSDVPRCDICE
NAPAFFYCETDGSSLCLQCDMIVHVGGKRTHGRYLLFRQRVEFPGDKSSHAENPGSQPLE
PGESKRGQNQLPKLKMGEKQHNHVMPLLPTPGSDADGHTKMETKMIDLNMKPNNRLHEQA
SNNQP
>VrBBX18
MVYCRSDAACLCLSCDRNVHSANALSRRHSRTLLCERCNSQPAFVRCVEEKISLCQNCDW
LGHGVSTSSTHKRQGISCYSGCPSAAELSSIWSFVLDIPSIRESTCEQELGLMSINENSE
SFGVPPENGNVSVSDQVTDLPALDRSFVGTSSIPVSNSETHILDQPAGPANECLPKLYCP
ATKCPALCEDDNLYDDFDMDEVDLNLENYEELFGMALSHSEELFENGGIDSLFGTKDMSA
GDSSCQDAIAAEHEEITQTLPEIFSNFTVTPVFLKILYNLPFVS
>VrBBX19
MVKACELCDNQASLYCPSDSAFLCGDCDAAVHAANFLVARHFRRRICAKCNRSTGIYTAG
ATFPSTCTSCSPEKALSDDGDSLPSSSTCVSSSESCATKKIKATRGAAGKKRRRSFSSSV
TDDASREAKKRREKVGSVEQEEVFAKWSREIGLGLGIGENGNRVASHALSVCLGKWNLLP
FRVAAATSFWLGLRFCGDRSVATWQNLARLEKISGVPAKLILAAHANLARVFTLPRELHE
GWGES
>VrBBX20
MSSNKNKGKTVGAKTARACDSCIRNRAQWYCAADDAFLCQACDSSVHSANPLARRHHRVR
LKIISRINSNNDLSSGMSNIRVPSWYKGFTKKPRTPRHRRHDNKGVKSPFNVVPEVCPQD
TISNSHEESTDQLLYRVPATPSSEQGISMTDERKVDLLGCESAIEIAEFSADVESLLGKG
LESEFVGMEELGLVGAKDVEEHASWESCVDNENVSLTYEEAKDKVVALDKNQQVLRENYR
LKKKILLLQLDYEAVISAWTSQKSPWTTADKPDLGTQQFWPHCMGTCGVEFYHPRGELGE
LSVCHSTMADDGREARVLRYREKRRKRLFSKKVRYEVRKMNAEKRPRMKGRFVKRSCIVT
PPTVPLLNRK
>VrBBX21
MKIQCDVCERAPATVICCADEAALCAKCDVEVHAANKLASKHQRLLLQCLSNKLPRCDIC
QDKPAFIFCVEDRALFCQDCDEPIHSAGSLSANHQRFLATGIRVASSSSCTKDNENSHLE
PPNRNAQQVPTKVPSQQLPSFTSSWAVDDFLELTGFESPEKKESLQFGELEWLTDVGIFG
EQFTQEALAAAEVPQLPVTNNSSSVASFRTSKSYMSHKKPRIEVLNDDDDDDEYFTVPDL
G
>VrBBX22
MKIQCNVCEAAEAKVLCCADEAALCWQCDEKVHAANKLASKHQRVPLSTSSSHMPKCDIC
QEALGYFFCLEDRALFCRKCDLAIHTANAYVSGHQRFLLTGVRVGLEATEPGASSSSLKS
DSGEKISDTKSSSISRKVSTEPQNSDYNEMLPNEGGGVGGFPPAKESFGGGSTVGNISQW
TIDEFIGLNEFSQNYDYMEGSTRSLDSSLVIDKLCVVVLLTCAGENRTGMGPIMSAKEKV
TFSRLQALESDRLID
>VrBBX23
MRTLCDVCESAAAILFCAADEAALCSACDQKHLFALEIQIHMCNKLASRHIRVGLADPTD
VPRCDICENAPAFFYCEVDGSSLCLQCDMIVHVGGKRTHERYLLLRQRVEFPGDKPAQME
ELGLQPLDQNEFRRDENQFLKLKSRDSQQNHSILPVPRQENNIDGHRKLDKKLIDLNTRP
LRLNGPAPNNQTKSMRGNSYFHTNEMHNEGRLKSLVYTKFS
>AtBBX1
MLKQESNDIGSGENNRARPCDTCRSNACTVYCHADSAYLCMSCDAQVHSANRVASRHKRVRVCESCERAPAAFLCEADDASLCTACDSEVHSANPLARRH
QRVPILPISGNSFSSMTTTHHQSEKTMTDPEKRLVVDQEEGEEGDKDAKEVASWLFPNSDKNNNNQNNGLLFSDEYLNLVDYNSSMDYKFTGEYSQHQQN
CSVPQTSYGGDRVVPLKLEESRGHQCHNQQNFQFNIKYGSSGTHYNDNGSINHNAYISSMETGVVPESTACVTTASHPRTPKGTVEQQPDPASQMITVTQ
LSPMDREARVLRYREKRKTRKFEKTIRYASRKAYAEIRPRVNGRFAKREIEAEEQGFNTMLMYNTGYGIVPSF
>AtBBX2
MLKVESNWAQACDTCRSAACTVYCRADSAYLCSSCDAQVHAANRLASRHERVRVCQSCERAPAAFFCKADAASLCTTCDSEIHSANPLARRHQRVPILPI
SEYSYSSTATNHSCETTVTDPENRLVLGQEEEDEDEAEAASWLLPNSGKNSGNNNGFSIGDEFLNLVDYSSSDKQFTDQSNQYQLDCNVPQRSYGEDGVV
PLQIEVSKGMYQEQQNFQLSINCGSWGALRSSNGSLSHMVNVSSMDLGVVPESTTSDATVSNPRSPKAVTDQPPYPPAQMLSPRDREARVLRYREKKKMR
KFEKTIRYASRKAYAEKRPRIKGRFAKKKDVDEEANQAFSTMITFDTGYGIVPSF
>AtBBX3
MLKEESNESGTWARACDTCRSAACTVYCEADSAYLCTTCDARVHAANRVASRHERVRVCQSCESAPAAFLCKADAASLCTACDAEIHSANPLARRHQRVP
ILPLSANSCSSMAPSETDADNDEDDREVASWLLPNPGKNIGNQNNGFLFGVEYLDLVDYSSSMDNQFEDNQYTHYQRSFGGDGVVPLQVEESTSHLQQSQ
QNFQLGINYGFSSGAHYNNNSLKDLNHSASVSSMDISVVPESTASDITVQHPRTTKETIDQLSGPPTQVVQQLTPMEREARVLRYREKKKTRKFDKTIRY
ASRKAYAEIRPRIKGRFAKRIETEAEAEEIFSTSLMSETGYGIVPSF
>AtBBX4
MASSSRLCDSCKSTAATLFCRADAAFLCGDCDGKIHTANKLASRHERVWLCEVCEQAPAHVTCKADAAALCVTCDRDIHSANPLSRRHERVPITPFYDAV
GPAKSASSSVNFVDEDGGDVTASWLLAKEGIEITNLFSDLDYPKIEVTSEENSSGNDGVVPVQNKLFLNEDYFNFDLSASKISQQGFNFINQTVSTRTID
VPLVPESGGVTAEMTNTETPAVQLSPAEREARVLRYREKRKNRKFEKTIRYASRKAYAEMRPRIKGRFAKRTDSRENDGGDVGVYGGFGVVPSF
>AtBBX5
MASKLCDSCKSATAALYCRPDAAFLCLSCDSKVHAANKLASRHARVWMCEVCEQAPAHVTCKADAAALCVTCDRDIHSANPLARRHERVPVTPFYDSVSS
DGSVKHTAVNFLDDCYFSDIDGNGSREEEEEEAASWLLLPNPKTTTTATAGIVAVTSAEEVPGDSPEMNTGQQYLFSDPDPYLDLDYGNVDPKVESLEQN
SSGTDGVVPVENRTVRIPTVNENCFEMDFTGGSKGFTYGGGYNCISHSVSSSSMEVGVVPDGGSVADVSYPYGGPATSGADPGTQRAVPLTSAEREARVM
RYREKRKNRKFEKTIRYASRKAYAEMRPRIKGRFAKRTDTNESNDVVGHGGIFSGFGLVPTF
>AtBBX6
MGFGLESIKSISGGWGAAARSCDACKSVTAAVFCRVDSAFLCIACDTRIHSFTRHERVWVCEVCEQAPAAVTCKADAAALCVSCDADIHSANPLASRHER
VPVETFFDSAETAVAKISASSTFGILGSSTTVDLTAVPVMADDLGLCPWLLPNDFNEPAKIEIGTENMKGSSDFMFSDFDRLIDFEFPNSFNHHQNNAGG
DSLVPVQTKTEPLPLTNNDHCFDIDFCRSKLSAFTYPSQSVSHSVSTSSIEYGVVPDGNTNNSVNRSTITSSTTGGDHQASSMDREARVLRYREKRKNRK
FEKTIRYASRKAYAESRPRIKGRFAKRTETENDDIFLSHVYASAAHAQYGVVPTF
>AtBBX7
MGYMCDFCGEQRSMVYCRSDAACLCLSCDRSVHSANALSKRHSRTLVCERCNAQPATVRCVEERVSLCQNCDWSGHNNSNNNNSSSSSTSPQQHKRQTIS
CYSGCPSSSELASIWSFCLDLAGQSICEQELGMMNIDDDGPTDKKTCNEDKKDVLVGSSSIPETSSVPQGKSSSAKDVGMCEDDFYGNLGMDEVDMALEN
YEELFGTAFNPSEELFGHGGIDSLFHKHQTAPEGGNSVQPAGSNDSFMSSKTEPIICFASKPAHSNISFSGVTGESSAGDFQECGASSSIQLSGEPPWYP
PTLQDNNACSHSVTRNNAVMRYKEKKKARKFDKRVRYASRKARADVRRRVKGRFVKAGEAYDYDPLTPTRSY
>AtBBX8
MGYMCDFCGEQRSMVYCRSDAACLCLSCDRNVHSANALSKRHSRTLVCERCNAQPASVRCSDERVSLCQNCDWSGHDGKNSTTTSHHKRQTINCYSGCPS
SAELSSIWSFCMDLNISSAEESACEQGMGLMTIDEDGTGEKSGVQKINVEQPETSSAAQGMDHSSVPENSSMAKELGVCEDDFNGNLISDEVDLALENYE
ELFGSAFNSSRYLFEHGGIGSLFEKDEAHEGSMQQPALSNNASADSFMTCRTEPIICYSSKPAHSNISFSGITGESNAGDFQDCGASSMKQLSREPQPWC
HPTAQDIIASSHATTRNNAVMRYKEKKKARKFDKRVRYVSRKERADVRRRVKGRFVKSGEAYDYDPMSPTRSY
>AtBBX9
MEARCDFCGTEKALIYCKSDSAKLCLNCDVNVHSANPLSQRHTRSLLCEKCSLQPTAVHCMNENVSLCQGCQWTASNCTGLGHRLQSLNPYSDCPSPSDF
GKIWSSTLEPSVTSLVSPFSDTLLQELDDWNGSSTSVVTQTQNLKDYSSFFPMESNLPKVIEEECSGLDLCEGINLDDAPLNFNASNDIIGCSSLDNTKC
YEYEDSFKEENNIGLPSLLLPTLSGNVVPNMSLSMSNLTGESNATDYQDCGISPGFLIGDSPWESNVEVSFNPKLRDEAKKRYKQKKSKRMFGKQIRYAS
RKARADTRKRVKGRFVKSGETFEYDPSLVM
>AtBBX10
MEPKCDHCATSQALIYCKSDLAKLCLNCDVHVHSANPLSHRHIRSLICEKCFSQPAAIRCLDEKVSYCQGCHWHESNCSELGHRVQSLNPFSGCPSPTDF
NRMWSSILEPPVSGLLSPFVGSFPLNDLNNTMFDTAYSMVPHNISYTQNFSDNLSFFSTESKGYPDMVLKLEEGEEDLCEGLNLDDAPLNFDVGDDIIGC
SSEVHIEPDHTVPNCLLIDKTNTSSFTGSNFTVDKALEASPPGQQMNINTGLQLPLSPVLFGQIHPSLNITGENNAADYQDCGMSPGFIMSEAPWETNFE
VSCPQARNEAKLRYKEKKLKRSFGKQIRYASRKARADTRKRVKGRFVKAGDSYDYDPSSPTTNN
>AtBBX11
MEAEEGHQRDRLCDYCDSSVALVYCKADSAKLCLACDKQVHVANQLFAKHFRSLLCDSCNESPSSLFCETERSVLCQNCDWQHHTASSSLHSRRPFEGFT
GCPSVPELLAIVGLDDLTLDSGLLWESPEIVSLNDLIVSGGSGTHNFRATDVPPLPKNRHATCGKYKDEMIRQLRGLSRSEPGCLKFETPDAEIDAGFQF
LAPDLFSTCELESGLKWFDQQDHEDFPYCSLLKNLSESDEKPENVDRESSVMVPVSGCLNRCEEETVMVPVITSTRSMTHEINSLERNSALSRYKEKKKS
RRYEKHIRYESRKVRAESRTRIRGRFAKAADP
>AtBBX12
MGTSTTESVVACEFCGERTAVLFCRADTAKLCLPCDQHVHSANLLSRKHVRSQICDNCSKEPVSVRCFTDNLVLCQECDWDVHGSCSSSATHERSAVEGF
SGCPSVLELAAVWGIDLKGKKKEDDEDELTKNFGMGLDSWGSGSNIVQELIVPYDVSCKKQSFSFGRSKQVVFEQLELLKRGFVEGEGEIMVPEGINGGG
SISQPSPTTSFTSLLMSQSLCGNGMQWNATNHSTGQNTQIWDFNLGQSRNPDEPSPVETKGSTFTFNNVTHLKNDTRTTNMNAFKESYQQEDSVHSTSTK
GQETSKSNNIPAAIHSHKSSNDSCGLHCTEHIAITSNRATRLVAVTNADLEQMAQNRDNAMQRYKEKKKTRRYDKTIRYETRKARAETRLRVKGRFVKAT
DP
>AtBBX13
MSSSERVPCDFCGERTAVLFCRADTAKLCLPCDQQVHTANLLSRKHVRSQICDNCGNEPVSVRCFTDNLILCQECDWDVHGSCSVSDAHVRSAVEGFSGC
PSALELAALWGLDLEQGRKDEENQVPMMAMMMDNFGMQLDSWVLGSNELIVPSDTTFKKRGSCGSSCGRYKQVLCKQLEELLKSGVVGGDGDDGDRDRDC
DREGACDGDGDGEAGEGLMVPEMSERLKWSRDVEEINGGGGGGVNQQWNATTTNPSGGQSSQIWDFNLGQSRGPEDTSRVEAAYVGKGAASSFTINNFVD
HMNETCSTNVKGVKEIKKDDYKRSTSGQVQPTKSESNNRPITFGSEKGSNSSSDLHFTEHIAGTSCKTTRLVATKADLERLAQNRGDAMQRYKEKRKTRR
YDKTIRYESRKARADTRLRVRGRFVKASEAPYP
>AtBBX14
MMKSLASAVGGKTARACDSCVKRRARWYCAADDAFLCHACDGSVHSANPLARRHERVRLKSASAGKYRHASPPHQATWHQGFTRKARTPRGGKKSHTMVF
HDLVPEMSTEDQAESYEVEEQLIFEVPVMNSMVEEQCFNQSLEKQNEFPMMPLSFKSSDEEDDDNAESCLNGLFPTDMELAQFTADVETLLGGGDREFHS
IEELGLGEMLKIEKEEVEEEGVVTREVHDQDEGDETSPFEISFDYEYTHKTTFDEGEEDEKEDVMKNVMEMGVNEMSGGIKEEKKEKALMLRLDYESVIS
TWGGQGIPWTARVPSEIDLDMVCFPTHTMGESGAEAHHHNHFRGLGLHLGDAGDGGREARVSRYREKRRTRLFSKKIRYEVRKLNAEKRPRMKGRFVKRS
SIGVAH
>AtBBX15
MMKSLANAVGAKTARACDSCVKRRARWYCAADDAFLCQSCDSLVHSANPLARRHERVRLKTASPAVVKHSNHSSASPPHEVATWHHGFTRKARTPRGSGK
KNNSSIFHDLVPDISIEDQTDNYELEEQLICQVPVLDPLVSEQFLNDVVEPKIEFPMIRSGLMIEEEEDNAESCLNGFFPTDMELEEFAADVETLLGRGL
DTESYAMEELGLSNSEMFKIEKDEIEEEVEEIKAMSMDIFDDDRKDVDGTVPFELSFDYESSHKTSEEEVMKNVESSGECVVKVKEEEHKNVLMLRLNYD
SVISTWGGQGPPWSSGEPPERDMDISGWPAFSMVENGGESTHQKQYVGGCLPSSGFGDGGREARVSRYREKRRTRLFSKKIRYEVRKLNAEKRPRMKGRF
VKRASLAAAASPLGVNY
>AtBBX16
MVVDVESRTASVTGEKMAARGCDACMKRSRASWYCPADDAFLCQSCDASIHSANHLAKRHERVRLQSSSPTETADKTTSVWYEGFRRKARTPRSKSCAFE
KLLQIESNDPLVPELGGDEDDGFFSFSSVEETEESLNCCVPVFDPFSDMLIDDINGFCLVPDEVNNTTTNGELGEVEKAIMDDEGFMGFVPLDMDLEDLT
MDVESLLEEEQLCLGFKEPNDVGVIKEENKVGFEINCKDLKRVKDEDEEEEEAKCENGGSKDSDREASNDKDRKTSLFLRLDYGAVISAWDNHGSPWKTG
IKPECMLGGNTCLPHVVGGYEKLMSSDGSVTRQQGRDGGGSDGEREARVLRYKEKRRTRLFSKKIRYEVRKLNAEQRPRIKGRFVKRTSLLT
>AtBBX17
MTSHQNIKISEKIMISKYQEDVKQPRACELCLNKHAVWYCASDDAFLCHVCDESVHSANHVATKHERVCLRTNEISNDVRGGTTLTSVWHSGFRRKARTP
RSRYEKKPQQKIDDERRREDPRVPEIGGEVMFFIPEANDDDMTSLVPEFEGFTEMGFFLSNHNGTEETTKQFNFEEEADTMEDLYYNGEEEDKTDGAEAC
PGQYLMSCKKDYDNVITVSEKTEEIEDCYENNARHRLNYENVIAAWDKQESPRDVKNNTSSFQLVPPGIEEKRVRSEREARVWRYRDKRKNRLFEKKIRY
EVRKVNADKRPRMKGRFVRRSLAIDS
>AtBBX18
MRILCDACESAAAIVFCAADEAALCCSCDEKVHKCNKLASRHLRVGLADPSNAPSCDICENAPAFFYCEIDGSSLCLQCDMVVHVGGKRTHRRFLLLRQR
IEFPGDKPNHADQLGLRCQKASSGRGQESNGNGDHDHNMIDLNSNPQRVHEPGSHNQEEGIDVNNANNHEHE
>AtBBX19
MRILCDACENAAAIIFCAADEAALCRPCDEKALHMRLDISKCSESVKRVQIVETSSLIWWIKMGTFCLQSLHLVVHMCNKLASRHVRVGLAEPSNAPCCD
ICENAPAFFYCEIDGSSLCLQCDMVVHVGGKRTHGRFLLLRQRIEFPGDKPKENNTRDNLQNQRVSTNGNGEANGKIDDEMIDLNANPQRVHEPSSNNNG
IDVNNENNHEPAGLVPVGPFKRESEK
>AtBBX20
MKIWCAVCDKEEASVFCCADEAALCNGCDRHVHFANKLAGKHLRFSLTSPTFKDAPLCDICGERRALLFCQEDRAILCRECDIPIHQANEHTKKHNRFLL
TGVKISASPSAYPRASNSNSAAAFGRAKTRPKSVSSEVPSSASNEVFTSSSSTTTSNCYYGIEENYHHVSDSGSGSGCTGSISEYLMETLPGWRVEDLLE
HPSCVSYEDNIITNNNNSESYRVYDGSSQFHHQGFWDHKPFS
>AtBBX21
MKIRCDVCDKEEASVFCTADEASLCGGCDHQVHHANKLASKHLRFSLLYPSSSNTSSPLCDICQDKKALLFCQQDRAILCKDCDSSIHAANEHTKKHDRF
LLTGVKLSATSSVYKPTSKSSSSSSSNQDFSVPGSSISNPPPLKKPLSAPPQSNKIQPFSKINGGDASVNQWGSTSTISEYLMDTLPGWHVEDFLDSSLP
TYGFSKSGDDDGVLPYMEPEDDNNTKRNNNNNNNNNNNTVSLPSKNLGIWVPQIPQTLPSSYPNQYFSQDNNIQFGMYNKETSPEVVSFAPIQNMKQQGQ
NNKRWYDDGGFTVPQITPPPLSSNKKFRSFW
>AtBBX22
MKIQCNVCEAAEATVLCCADEAALCWACDEKIHAANKLAGKHQRVPLSASASSIPKCDICQEASGFFFCLQDRALLCRKCDVAIHTVNPHVSAHQRFLLT
GIKVGLESIDTGPSTKSSPTNDDKTMETKPFVQSIPEPQKMAFDHHHHQQQQEQQEGVIPGTKVNDQTSTKLPLVSSGSTTGSIPQWQIEEIFGLTDFDQ
SYEYMENNGSSKTDVLKMKLLDSACLGKKLEKADTSRRGDSDSSSMMRSAEEDGEDNNNCLGGETSWAVPQIQSPPTASGLNWPKHFHHHSVFVPDITSS
TPYTGSSPNQRVGKRRRRF
>AtBBX23
MKIQCEVCEKAEAEVLCCSDEAVLCKPCDIKVHEANKLFQRHHRVALQKDAASATTASGAPLCDICQERKGYFFCLEDRAMLCNDCDEAIHTCNSHQRFL
LSGVQVSDQSLTENSECSTSFSSETYQIQSKVSLNSQYSSEETEAGNSGEIVHKNPSVILSP
>AtBBX24
MKIQCDVCEKAPATVICCADEAALCPQCDIEIHAANKLASKHQRLHLNSLSTKFPRCDICQEKAAFIFCVEDRALLCRDCDESIHVANSRSANHQRFLAT
GIKVALTSTICSKEIEKNQPEPSNNQQKANQIPAKSTSQQQQQPSSATPLPWAVDDFFHFSDIESTDKKGQLDLGAGELDWFSDMGFFGDQINDKALPAA
EVPELSVSHLGHVHSYKPMKSNVSHKKPRFETRYDDDDEEHFIVPDLG
>AtBBX25
MKIQCDVCEKAPATLICCADEAALCAKCDVEVHAANKLASKHQRLFLDSLSTKFPPCDICLEKAAFIFCVEDRALLCRDCDEATHAPNTRSANHQRFLAT
GIRVALSSTSCNQEVEKNHFDPSNQQSLSKPPTQQPAAPSPLWATDEFFSYSDLDCSNKEKEQLDLGELDWLAEMGLFGDQPDQEALPVAEVPELSFSHL
AHAHSYNRPMKSNVPNKKQRLEYRYDDEEEHFLVPDLG
>AtBBX26
MAQVCHTCRHVTAVIHCVTEALNFCLTCDNLRHHNNIHAEHVRYQLCDNCSMYPSILFCYEDGMVLCQSCYSHHYNCATNGHQTQVVFANMNNQHHDHAH
MPHVVHHNNNNNHQQQHVGGHQRRAEMFERSCHGDNNCERWMFAMRCELCVASNSNAVVYCPTHNQILCDSCDRMIHSHEDAVPPHSRCKLCVICKRPSR
RFLIGGYQFNFPPVHPPAAEGIPVTPPTELPQQDINYDYLDDVDDFSWFGR
>AtBBX27
MLCIIIIENMERVCEFCKAYRAVVYCIADTANLCLTCDAKVHSANSLSGRHLRTVLCDSCKNQPCVVRCFDHKMFLCHGCNDKFHGGGSSEHRRRDLRCY
TGCPPAKDFAVMWGFRVMDDDDDVSLEQSFRMVKPKVQREGGFILEQILELEKVQLREENGSSSLTERGDPSPLELPKKPEEQLIDLPQTGKELVVDFSH
LSSSSTLGDSFWECKSPYNKNNQLWHQNIQDIGVCEDTICSDDDFQIPDIDLTFRNFEEQFGADPEPIADSNNVFFVSSLDKSHEMKTFSSSFNNPIFAP
KPASSTISFSSSETDNPYSHSEEVISFCPSLSNNTRQKVITRLKEKKRARVEEKKA
>AtBBX28
MGKKCDLCNGVARMYCESDQASLCWDCDGKVHGANFLVAKHTRCLLCSACQSLTPWKATGLRLGPTFSVCESCVALKNAGGGRGNRVLSENRGQEEVNSF
ESEEDRIREDHGDGDDAESYDDDEEEDEDEEYSDDEDEDDDEDGDDEEAENQVVPWSAAAQVPPVMSSSSSDGGSGGSVTKRTRARENSDLLCSDDEIGS
SSAQGSNYSRPLKRSAFKSTVVV
>AtBBX29
MGKKKCELCCGVARMYCESDQASLCWDCDGKVHGANFLVAKHMRCLLCSACQSHTPWKASGLNLGPTVSICESCLARKKNNNSSLAGRDQNLNQEEEIIG
CNDGAESYDEESDEDEEEEEVENQVVPAAVEQELPVVSSSSSVSSGEGDQVVKRTRLDLDLNLSDEENQSRPLKRLSRDEGLSRSTVVMNSSIVKLHGGR
RKAEGCDTSSSSSFY
>AtBBX30
MCRGFEKEEERRSDNGGCQRLCTESHKAPVSCELCGENATVYCEADAAFLCRKCDRWVHSANFLARRHLRRVICTTCRKLTRRCLVGDNFNVVLPEIRMI
ARIEEHSSDHKIPFVFL
>AtBBX31
MCRGLNNEESRRSDGGGCRSLCTRPSVPVRCELCDGDASVFCEADSAFLCRKCDRWVHGANFLAWRHVRRVLCTSCQKLTRRCLVGDHDFHVVLPSVTTV
GETTVENRSEQDNHEVPFVFL
>AtBBX32
MVSFCELCGAEADLHCAADSAFLCRSCDAKFHASNFLFARHFRRVICPNCKSLTQNFVSGPLLPWPPRTTCCSESSSSSCCSSLDCVSSSELSSTTRDVN
RARGRENRVNAKAVAVTVADGIFVNWCGKLGLNRDLTNAVVSYASLALAVETRPRATKRVFLAAAFWFGVKNTTTWQNLKKVEDVTGVSAGMIRAVESKL
ARAMTQQLRRWRVDSEEGWAENDNV
>GmBBX1
MRTLCDACESAAAIVFCAADEAALCRACDEKVDPCSFIDVLRSDLIFFAVLCKLEIRVHM
CNKLASRHVRVGLASPSDVPRCDICENAPAFFYCETDGSSLCLQCDMIVHVGGKRTHGRY
LLFRQRVEFPGDKSSHAENPASQPLEPGEAKRGQNPLPKLKMGEKQQNHKMPMVPTPGPD
ADGHAKMESKMIDLNMKPNRIHEQASNNQP
>GmBBX2
MSGEARSCDYCGHSTALLYCRADSAKLCFSCDREVHSTNQLFSKHTRTLLCDACDHSPAT
ILCSTDTSVLCQNCDWEKHNPALSDSLHERRPLEGFTGCPSVSELLSIVGFSDLSKKSLL
SSPQGSGADGIFGGEIEGLSDLFVWDSPSFVTLDDLISSSPSSHSFQAMEVPPLPKNRKA
ACGQHKEEILSQLRELAKSEPLDLEPYVSSGNLSSGFEREPEADIFPSHEWHRESSEPMY
QVVPPDPLMRTYTEEIPFKHSTSAVGETQTYGDNGGKPSISLKSETLSTTPKAAACELTS
QERDSALLRYKQKKKTRRFDKHIRYESRKVRAESRVRVKGRFAKMEHEH
>GmBBX3
MKIQCAVCDKVEASVFCSADEAALCHSCDRTIHHANKLATKHPRFSLHYPTSQDFPLCDI
CQERRAYLFCQEDRALLCRECDVPIHRANEHTQKHNRFLLTGVKLSGTSLDPAASSTNCT
HGSEGRNNARSRMNRPRSSVSNEENASNSSCKVEDNVASDTGSVSTSSISEYLIETIPGY
CFEDLLDASFAPNGFCKNQNYDRHRRFRTKIFKLLGRVWFELRRFQNLNAIDDQLFVKIC
WKISSFVFVICISFWAPCCILYDFFFILYSRPLFRPLILVFFSIFIGLINNIFWGGVHAF
IDMNMNSLNNATEYYVPLS
>GmBBX4
MKIHCDVCNKHQASFFCTADEAALCDGCDHRVHHANKLASKHQRFSLTHPSAKHFPLCDV
CQERRAFVFCQQDRAILCKECDVPIHSANDLTKNHSRFLLTGIKFSASATPYDYSSPPPP
PPPPPPKRNPVLDSPSTPSPPKPGGNSLTNEEEPGFTGSSISEYLINSIPGMKFEDFLDS
HSLPFACSKNSDDMLSLFGEGNMVSFSPGGFWVPQAPPSSVQMDRQSGYRETREGSIRSS
FGDDNFIVPQMSPPSNVSNKRSRLLW
>GmBBX5
MASKLCDSCKSATATLYCRPDAAFLCGACDSKVHAANKLASRHPRVALCEVCEQAPAHVT
CKADAAALCLACDRDIHSANPLASRHERIPVSPFFESVHSVKASSPINFLDDHRFFSDAD
ADVSTEEAEAASWLLPNPKTDLNSSQYLFSETEPVPYIDLDYAAVDPKAEQKSSATADGV
VPVQSNFEPFAYGYKYNTTLSQSQMSQSVSSSSMEVGVVPDGNTMSETSNCSYSKVPPVT
VTVTAQFSAADREARVLRYREKRKNRKFEKTIRYASRKAYAEARPRIKGRFAKRTDPDPL
AGYGVVPSC
>GmBBX6
MRDMKDAGALGGKTARACDSCVSRRARWFCAADDAFLCHGCDTLVHSANQLASRHERVRL
QTASSKVTTTHAWHSGFTRKARTPRHNSKHFALQQRLKDEVLFNNTSVLPLVPELGGEEQ
EPVVVDNDETEEQMLCRVPVFDPFDVRTDDLDSFSDMDFAEFAADVESLLDKEDDEISAC
VGGGEGVQGAMVKVKDEEEIDGDVACYLESVFDDAFHWNNIESVLSDAREEKEGVVACDG
GVGDEEGGTKRDIFLRLNYDEVITAWSSQGSSPWTTSNPPKFNSDYDFSLGLSGVGGEVR
SLRGHLDGGREARVSRYREKRRTRLFAKKIRYEVRKLNAEKRPRMKGRFVKRTCFVGANA
FPAYH
>GmBBX7
MKIQCDVCDKVEASVFCPADEAALCHSCDRTIHRANKLATKHARFSLHYPTSKDFPLCDI
CQERRAYLFCQEDRALLCRECDVPIHRANEHTQKHNRFLLTGVKLSGTCLDPASSSTNYT
NNNRVTGSEGRNDARSRMNRPRSSVSNEENASNSSCKVEDNVASDTGSISTSSISEYLIE
TIPGYCFEDLLDASFAPNGFCKKQNFDHPWAFQDQKRTSGDTMAVPFLKLVIH
>GmBBX8
MKIQCDVCNKQQASLFCTADEAALCDGCDHRVHHANKLASKHQRFSLSHPSAKHFPLCDV
CQERRAFVFCQQDRAILCKECDVPVHSANDLTKNHNRFLLTGIKFSALDSPSTPPKPAGG
NSLTNQQPQQQTGFTGSSISEYLINTIPGMEFEDFLDSHSLPFACSKNSDDMMLSMFGEG
NMVSFSAGGIWVPQAPSSVQMDQQSGYKDTWETSIRSSFGDDSLLVPQMTPPSNVFNNKR
SRLLW
>GmBBX9
MASKLCDSCKSATATLYCRPDAAFLCGACDSKVHAANKLASRHPRVVLCEVCEQAPAHVT
CKADAAALCLACDRDIHSANPLASRHERIPVTPFFESVHSVKASSPINFHHRFFSDADAD
ADVSTEEAEAASWLLPNPKTDLNSSQYLFSETEPVPYIDLDYAAMDPKTEQKSSATADGV
VPVQSNFEPFTYGYKYNTTLSQSQSHMSQSVSSPSSMEVGVVPDGNTMSEISNCSYSKVA
PVTVTAQFSAADREARVLRYREKRKNRKFEKTIRYASRKAYAETRPRIKGRFAKRTDADP
LAGYGVVPSC
>GmBBX10
MNKCELCKVPARIFCESDQASLCWDCDAKVHSANFLVARHARTLLCRTCRSPTPWKASGA
SLASAVSVCDRCAASEEPEESEAGNDDEPDTEDDDNDDEDGDNQVVPWSSSPPPPPPSSS
SGSEWSECKNDDASISASEQETTTCSLKRQREDDDDASSDRDPRVLRRVGRLNGGCV
>GmBBX11
MTNEMKEASALGARTARACESCLKVRARWYCAADDAFLCHGCDNMVHSANQLASRHERVK
LQTASSKVNYSVTPKVAWHSGFTRKARTPRHNNNRHSSLKQQQQKKPLHEERGEEEVFFN
NTISLLPLVPELGSEEPLLNDETEEQLLCRVPVFDAELCSIYNEVKDEVVAAGEEALDLE
NFSSEFLPSDTDLAEFTADVKSFLGNGADEDSPDDDEHVKESELLILDCKEEEGDEEMDE
CIDGVLIGAKDAMVKVKDEEELDADDDTACHLDSILDMNGEAFNWNIVESESPAQAQEDE
VSKVGTKKDIFLRLNYEEVITAWASQGSPWTNGTPPKFFNSDDCWLDFLGSNGGNVQCCY
GAVGSLRVHADGGREARVSRYREKRRTRLFAKKIRYEVRKLNAEKRPRMKGRFVKRTPFV
GATALPA
>GmBBX12
MRDMKDAGALGGKTARACDSCVSRRARWFCAADDAFLCHACDTLVHSANQLASRHERVRL
QTASSKATTTTTHAWHSGFTRKARTPRHNNSKHFALQQRLKHEVLFNNTSVLPLVPELGG
EEQEPVVVDNDETEEQMLCRVPVFDPFDVRTDDLDSFSDMDFSEFAADVEGRLDKEDDEI
SAYVGGGEGVQGVLAKVKGEEEIDGDVACYLESVFDMISDDAFHWNNIESVVSDAREEKG
CVVPCDGGVSEQGGIKRDIFLRLNYDEVITAWSSQGSSPWTTSNPPKFNSDYDFSLGLSG
VDGEGRSLRGHLDGGREARVSRYREKRRTRLFAKKIRYEVRKLNAEKRPRMKGRFVKRTC
FVGANAFPAYH
>GmBBX13
MKGKTCELCDQQASLYCPSDSAFLCSDCDAAVHAANFLVARHLRRLLCSKCNRFAGFHIS
SGAISRHLSSTCSSCSPENPSADYSDSLPSSSTCVSSSESCSTKQIKVEKKRSWSGSSVT
DDASPAAKKRQRSGGSEEVFEKWSREIGLGLGLGVNGNRVASNALSVCLGKWRWLPFRVA
AATSFWLGLRFCGDRGLASCQNLARLEAISGVPVKLILAAHGDLARVFTHRRELQEGWGE
S
>GmBBX14
MLDGEATMGTWARMCDTCRSAPSSVFCRAHTAFLCATCDARLHASLTWHERVWVCEACER
APAAFLCKADAASLCASCDADIHAANPLASRHHRVPILPIAAAPGNNDNDNVDDADLDDD
DETASWLLLNPVKSASVPNNNNTNNGFSYNGEVDEYLDLVDDCDNHHFASVATTTDHYSH
QHQHFGVVSHKSYAGDSVVPVQHHQHFQLGLEFDNSKAAFSYNASVNQSVSVSSMDIGVV
PESPMRDVSIGHTRTPKGTIDLFSGPPIQVPSHFSPMDREARVLRYREKKKTRKFEKTIR
YASRKAYAETRPRIKGRFAKRTDVEAEVDQMFSTTLITEVGYGIVPSF
>GmBBX15
MKIQCNVCEAAEAKVLCCADEAALCWECDEKVHAANKLASKHQRVPLSLSASHMPKCDIC
QEMVGYFFCLEDRALLCRNCDVSIHTANACVSDHQRFLLTGVRVGLEATERGASSSSVKS
QSGEKMSDAKSSSISRNVSSLPQPSNANEVLPLQMQGVEEFPPSNFSGYTSGNVSQWPIE
EFLGLNELSQYYNYMDGSSKADSGKLGDSDSSVLRSGEEDMDDDGFLGRVPDSSWTVPQI
PSPPTASGLYWPKVPQYTSDSAMSVPDICFSHVRQPHHAQHNSNVSKRRRQL
>GmBBX16
MTNEMKEASALGARTARACESCLKVRARWYCAADDAFLCHGCDNMVHSANQLASRHERVK
LQTASSKVNYSVTPKVAWHSGFTRKARTPRSNNKHSSLQQQQQKPLHEEQGEEEEVFFNN
TIISVQPLVPELGSEEPLLNDETEEQLLCRVPVFDAELCSIYNEVKDEVNVAGGEVAFDL
ENFSSEFLPTDMDLAEFSADVESLLGNGVDEDSPVKKGSELVLLDCKEEGDDEMDACVNG
IGANKDAMVKVKDEEELDADDDTACHLDSILDMNSEAFNWNIAESESPAQAQEDEVSKVG
TNKKDIFLRLNYEEVITAWASQGSPWTTGTPPKFFNSDDCWLDLGSNGGGVQCYYGEVRS
LRVHADGGREARVSRYREKRRTRLFAKKIRYEVRKLNAEKRPRMKGRFVKSVPLLEPLLC
QLNYQSSPLT
>GmBBX17
MMSGSPSPNSKQRTCDYCGDFTALLYCSADSAKLCFFCDRKVHSPNQLFSKHTRAQLCDS
CGDSPASVLCSAENSVLCHNCDCEKHKHLASEVHQRKPLEGFSGCPSVTELLTILGLSEK
SLLSNEGTSQIDYDLSDLHVWSAPSVNGLEYLITSTASSHKNRKSAFGRHKEEILSQLRE
LIKLEPDLIHGEVDAERQGQFGNLPTGFERDVEASMFPSYEAGVFCWHGESSDPTNQIVP
SDTSSLRDFGEVVSAEDGSFTIPGTGTQANFNNEGKPSNSFNSENLSPTPKATPYELTSH
ERDSALLRYREKKKTRRYDKHIRYESRKVRAESRMRIKGRFVKDETQK
>GmBBX18
MSSATKNAANAVGAKTARACDSCITKRARWYCAADDAFLCQACDSSVHSANPLARRHERV
RLKTASYKSTDEQQQQQQQQPPTWHTKKPRTPRHGKHSRNNNPFHLVPEEGSEEANSHDE
NEEQLLYRVPIFDPFVAELCGTNSSPSPVTSTDQGVVAAAEVEYKGFQSNGFCSNSSEME
NLHGMLPSDAELAEFAADVESLLGRGLENECVGMEELGLVDAKEEECSVGSGKVKMEDQE
ESPLVEMEMDMVVGRDDQSFELSFDYETCEEVKVCDLGLGNELGAKKENDDEVKKNKISL
QLDYEAVIIAWASQKSPWTTADKPNLDPDECWKQCMGSCETAYHHPCGEMGGFGIHPVII
DGGREARVSRYREKRRTRLFSKKIRYEVRKLNAEKRPRMKGRFVKRASFAPPTFPLLNK
>GmBBX19
MRTLCDACESAAAIVFCAADEAALCRACDEKVHMCNKLASRHVRVGLASPSDVPRCDICE
NAPAFFYCETDGSSLCLQCDMIVHVGGKRTHGRYLLFRQRVEFPGDKSSHAENPASQALE
PGEAKRGQNPLPKLKMGEKQQNHRMPMVPTPGPDADGQTKMETKMIDLNMKPNRIHEQAS
NNQP
>GmBBX20
MRTLCDVCESAAAILFCAADEAALCSACDHKIHMCNKLASRHVRVGLADPTDVPRCDICE
NAPAFFYCEIDGSSLCLQCDMIVHVGGKRTHGRYLLLRQRAQFPGDKPAQMEELELQPMD
QNESRRDESQSLKLKTRDSQQNHSVSPFPRQENNIDGHGKMDKKLIDLNTRPLRLNGSAP
NNQEQCMDILRGNNHESASVPPVESFKQESEK
>GmBBX21
MKIQCDVCHNEVASFFCPSDEASLCHACDRTIHHANKLADKHKRFSLHHPTSKDSPLCDI
CHERRAYLFCKEDRAILCRECDLSIHGVNEHTKKHNRFLLTGVKIGADASDPTSLSSNDT
AIEERTTSSSKINRPISSLSNENISSSPTVGDNMACDTGSVSTSSISEYLIQTIPGYCME
DLLDASFASNGLSKDYEHQSAFQNQDVQVSMCSFPLQSWVPQSQAGSPQLISTTSNLHPQ
INSLVGVMEMPKAKASEGYSNCIYNYDYSAYKVPSICPPLIKKCKRSR
>GmBBX22
MKIQCDVCEKAPATVICCADEAALCAKCDVEVHAANKLASKHQRLLLQCLSNKLPRCDIC
QDKPAFIFCVEDRALFCKDCDEPIHLASSLSANHQRFLATGIRVALGSNCTKGHEKGNME
PSNPNAQEVPVKTPSQQVPSFTSSWAVDDLLELTDFESPDKKQSLEFGELEWLADAGLFS
EQFPHEALVAAEVPQLPVPHTSSVASHKAPKSLVSYKKPRIEVLDEDDDEHCTVPDLG
>GmBBX23
MRTLCDVCESAAAIVFCAADEAALCSACDHKIHMCNKLASRHVRVGLADPTDVPRCDICE
NAPAFFYCEIDGSSLCLQCDMIVHVGGKRTHGRYLLLRQRVQFPCDKPAQMEELGLQPMD
QNESRRDESQSLKLKIRDSQQNHSVSPVPRQENNIDGHGKMDKKLIDLNTRPLRLNGAAP
NNQERGMDILRGNNHKSASVPPVESFKQESEK
>GmBBX24
MKIQCDVCEKAPATVICCADEAALCAKCDVEVHAANKLASKHQRLLLQSLSNKLPRCDIC
QDKPAFIFCVEDRALFCKDCDEPIHLASSLSANHQRFLATGIRVALGSNCTKGNEKGHVE
PSKPKAQEVPAKIPSQQVPSFTSSWAVDDLLELTDFESPDKVQKQSLEFGELEWLADVGL
FGEQFPHEALAAAEVPQLPMTSSVGSHKAPKSLLSYKKPRIEVLDEDDDEHFTVPDLG
>GmBBX25
MKKCELCKVPARIFCESDQASLCWDCDAKVHSANFLVARHVRTLLCRTCRSPTPWKASGA
SLAHAASVCDRCAAAEETEESEAGNDDEPDTEDDDDVDNQVVPWSSTPPPPPPSSSSGSE
CSECKNNVASFSASEQETTTSSLKRQREDDDDASSDPDPRVLRRVGRLNGGCV
>GmBBX26
MKNCELCKLPARTFCESDQASLCWDCDAKVHGANFLVARHTRTLLCHACQSLTPWKASGS
ALGNTVSLCQSCAGGTTEQGPESQGGNDDDDIDTDDEDDYDDDGESEENEVAADEEDGDN
QVVPWSSEPPPPSPSSSSSEESISRCNNVDEVSTTLKRRRENDDFQGSNSNNWKCERSEV
DRGCWLARLRRRTADDVAVERRRARAAFPYGCCDDRASEDV
>GmBBX27
MNLVAAKNILHFFLLSLLRHFLNPAPLLRGAPNLFFSFFSLSQFQTVDLDTLLEKEVFFE
GKEGIFCVGGWNPEFGLVGVERMKIQCNVCEAAEAKVLCCADEAGLCWECDEKVHAANKL
ASKHQRVPLSTSSSHMPKCDICQEALGYFFCLEDRALLCRKCDVAIHTANAYVSGHQRFL
LTGVRVGLEATDPGASSTSLKSDSGEKVSDSSVSRKVSTAPQPSNYNEVLPAEVGGVGEF
PSAKVSFGGGSTAGNISQWTIDEFIGLNEFSQNYDYMEGSSRADGGKLGDSDSPVLRSGE
EEMEEEDDYLERVPDSSWTVPQIPSPPTSSGLCWPKDHTNLYGSSDSVLFVPDISFSHLQ
QSQISIFLRRRRQL
>GmBBX28
MLKEGTNNVGGSTGTWSHVCDTCRSAPCVLYCHADSAYLCSSCDARVHAANRVASRHERV
WVCEACERAPAAFLCKADAASLCSSCDADIHSANPLASRHHRVPILPISGSLFGEPEHER
VYAFVNEVEAEEEEEEVFDEYDEVEAASWLLPHPMKNDKIDENGGDKGFLFGDEYFDNLV
DCNSCGHNNNQFSNVYDQHQQNYSNTVPQNYAVVPVQVPQHFQPGLDFDSSKAGFSYDGS
LSQSVSVSSMDVGVVLESTISDISMSHSKSPIGTTDLFPPLPMPSHLTPMDREARVLRYR
EKKKTRKFEKKIRYASRKAYAETRPRIKGRFAKRTDVEAEVDQMFSTTLFTEVGGSIFPT
F
>GmBBX29
MGIERGGLKGFRSGWSVPPKKPCDSCKLASAALFCHLDSAFLCIACDSKIHCANKLASRH
ERVWMCEVCEQAPASVTCKADAAALCVTCDSDIHSANPLAQRHERVPVEPFFDSAESIVK
ASATASFGFVVPSDDGAASDVFAPDDSDSAAWLIPNPNFGSKLMDAPEIKSKEIFFSEMD
PFLDFDYSNSFQNHNSAVNDSVVPVQTKPSLAPPPINNHQHHHQSETCFDIDFCRSKLSS
FNYPSQSLSQSVSSSSLDVGVVPDGNTVSDMSYSSGIVVSGGQGATQLCGMDREARVLRY
REKRKNRKFEKTIRYASRKAYAETRPRIKGRFAKRTEIDSDVERLYSPGAAALMLDTPYG
VVPTF
>GmBBX30
MRKCELCNSPAKLFCESDQASLCWKCDAKVHSANFLVTKHPRILLCHVCQSLTAWHGTGP
KFVPTMSVCNTCVNNNSTETCSQQNHEDDDDDGTGEDHAENDDGGVAEDDDDDDDEENQV
VPWTSTPPPPASTSSNSVTTSSTRFSDVEEGGSD
>GmBBX31
MKIQCNVCEAAEAKVLCCADEAALCWECDEKVHAANKLASKHQRVPLSTSSSHMPKCDIC
QEALGYFFCLEDRALLCRKCDVAIHTANAYVSGHQRFLLTGVRVGLEAIDPGASLTSLKS
DSGEKVSDTKSSSVSRKVSTVPQPSNYNEVLPIEVGGVGEFPPAKVSFGGGSTDGNISQW
TIDEFIGLNEFSQHYDYMEGSSRADGGKLGDSDSPVLKSGEEDMEEEDDYLERVPDSSWT
VPQIPSPPTASGLCWPKDPQYSSDSVLFVPDISFSLIQQSQISSICLRRWRQL
>GmBBX32
MKNCELCKLPARTFCESDQASLCWDCDAKVHGANFLVERHTRTLLCHACQSPTPWKASGA
ALGNTVSLCERCAGGTTEQGQESQGGNDDDIDTDIDTDDEDDYDESEDEVAADEEDGDNQ
VVPWSSEPPPPAPSSSSSEESVSRCNNVDEVSTTLKRRRQEDNDFQGWNSNNWGCERSEV
ERGGWLVRLRRRTADDVAVEQRSARAASPDGCCGDRASEDV
>GmBBX33
MKIQCDVCERAPATVICCADEAALCAKCDVEVHAANKLASKHQRLLLQCLSSKLPRCDIC
QDKPAFIFCVEDRALFCQDCDEPIHSAGSLSANHQRFLATGIRVASSSNCTKDNEKSHLE
PPTRNAQQVSAKIPPQQVPSFTSSWAVDDLLELTAFESPEKKESLQFGELEWLTDVGIFG
EQFAQEALAAAEVPQLPVTHNSSSVASYRTSKSYMSHKKPRIEVLNDDDDEYFTVPDLG
>GmBBX34
MKIQCDVCNKHEASVFCTADEAALCDGCDHRVHHANKLASKHQRFSLLRPSHKQHPLCDI
CQERRAFTFCQQDRAILCKECDVSIHSANEHTLKHDRFLLTGVKLAASAMLRSSQTTSDS
NSTPSLLNVSHQTTPLPSSTTTTTTNNNNNKVAVEGTGSTSASSISEYLIETLPGWQVED
FLDSYFVPFGFCKNDEVLPRLDADVEGHMGSFSTENMGIWVPQAPPPLVCSSQMDRVIVQ
SETNIKGSSISRLKDDTFTVPQISPPSNSKRARFLW
>GmBBX35
MWFSSFLSPFLMRHSKVRPNAPSDDQSSQLTHNPQLDHGGWSRRGREFCEARRAFLNSYH
LSLERKNNVSFKEKLKKSVKEVNEAAMGVVLGMRRGVSKRRVGIKVFRVKMSSHSMVLVT
LRCFIPWLNKMKKLLAKRRPSFWCCRRKRRINMKIQCDVCERAPATVICCADEAALCAKC
DVEVHAANKLASKHQRLLLQCLSSKLPTCDICQDKPAFIFCVEDRALFCQDCDEPIHSAG
SLSANHQRFLATGIRVASSSNCTKDNEKSHSEPPNRSAQQVSAKIPPQQVPSFTSSWAVD
DLLELTGFESPEKKESLQFGELEWLTDVGIFGEQFAQEALAAAEVPQLPETHNSSSVASY
KTSKSYMSHKKPRIEVLNDDDDDEYFTVPDLG
>GmBBX36
MRKCELCNSPAKLFCESDQASLCWECDAKVHSANFLVTKHPRILLCHVCQSLTAWHGTGP
KFVPTMSVCNTCVNNNSETCSQQNHVEDHDDNHDDGTGEDHVENHDGGVSEDDEENQVVP
WTSTPPPPASTSSNSVTTSSTRFSNVEEGGSD
>GmBBX37
MGIERGGFKGFRSAWSVPPKPCDSCKLASAALFCRPDSAFLCIACDSNIHCSNKLASRHE
RVWMCEVCEQAPAAVTCKADAAALCVTCDSDIHSANPLAQRHERVPVEPFFDSAESIVKA
SAAATFGFIVPSDDGGASDAFAPDDSDAAAWLIPNPNFGSKLMDAPEIKSKEIFFSEMDP
FLDFDYSNSFQNNNSAGNDSVVPVQKPSLAPPLINNHHHHQSETCFDVDFCRSKLSSFNY
PSNSLSQSVSSSSLDVGVVPDGNTVSDMSYSFGRNSSDSSGIVVVSGNSVGQGATQLCGM
DREARVLRYREKRKNRKFEKTIRYASRKAYAETRPRIKGRFAKRTEIDSDVERLYSPGPA
VLMLDTPYGVVPSF
>GmBBX38
MDGSFIIVVLPPLPFDHIYPSQSLPTFYEHWPTPTLPLFSLSSFKLLTPMKIQCDVCNKH
EASVFCTADEAALCDGCDHRVHHANKLASKHQRFSLLRPSPKQHPLCDICQERRAFTFCQ
QDRAILCKECDVSIHSANEHTLKHDRFLLTGVKLSASAMLRSSETTSDSNSNPSLLNFSH
QTTLLPPSSTTTTTTSNNNNNKVAVEGTGSTSASSISEYLIETLPGWQVEDFLDSYSVPF
GFCKNDEVLPRFDGEMEGHLSSFSTENMGIWVPQAPPTLMCSSQMDRVIVHGETNIKGSS
RSRLKDDNFTVPQISPPSNSKRARFLW
>GmBBX39
MLEGQATTPTWPRMCDTCRSVPSTVFCRSHTAFLCATCDTRLHVSLTWHERVWVCEACER
APAAFLCKADAASLCASCDADIHAANPLASRHHRVPILPIAAANNNNNDDDDVADVDDED
ETASWLLLNPIKSATVPNTNNNNNNNGFLYNAAATTDHYAQHQHFAGVSQKSYAGDSVVP
VQQHQHFQLGLEFDNSKPAFSYNGSVSQSVSVSSMDIGVVPESPMRDVSIAHTRPPKGTI
DLFSGPPIQVPSHFSPMDREARVLRYREKKKMRKFEKTIRYASRKAYAETRPRIKGRFAK
RTDVEAEVDQMFSTTLITEVGYGIVPSF
>GmBBX40
MLKEGTNNVGGSNTGTTWSRVCDTCLSAPCVLYCHADSAYLCSSCDARVHAANRVASRHK
RVWVCEACERAPAAFLCKADAASLCSSCDADIHSANPLASRHNRVPILPISGSLFREPEH
NHKRVEHAFVNEVEEEEEGVFDEYEDEVEAASWLLPHPMKNNDEIEENDCGDEGFLFVDE
YLDNLVDCCNSCGHNDNQFSNVYQHQQNYNTVPQNYVVVPVQVPQHFQPGLDFDSSKAGF
SYDGSLSQSVSVSSMDVGVVPESTVSGISMSHSKSPIGTNDLFPPLLMPSHLTPMDREAR
VLRYREKKKTRKFEKKIRYASRKAYAETRPRIKGRFAKRTDVEAEVDQMFSTKLFNEVGG
SIFPTF
>GmBBX41
MSGAEARPCDYCGNSTALLYCRADSAKLCFSCDREVHSTNQLFSKHTRTLLCDACDDSPA
TILCSTDTSVLCQNCDWENHNPALSDSLHERRPLEGFTGCPSVSELLSIVGFSDISKKSL
LFSPQGSVADGFFGASEIEGLSDMFVWDAPSFVTLDDLISSSPSSHSFQAMKVPPLPKNR
KAACGQHKEEILSQLRELAKSEPLDLEPYVQSGNLSLGFERDPEADIFPSHEWHRESSEP
MHQVVPPDPSMGTYTEEIPVKHSTSAVGENHTYGDNEGKPSISLKSETLSTTPKAAACEL
TSQERDSALLRYKQKKKTRRFDKHIRYESRKVRAESRVRVKGRFAKMGHEH
>GmBBX42
MSSATKNAANAVGGKTARACDGCITKRARWYCAADDAFLCQACDSSVHLANPLARRHERV
RLKTASYKSTDERRQPPTWHTKKPRTPRHGKHSRNNNPFHLVPEEGSEEANSHDENEEQL
VYRVPIVDPFVAELCGTNSSPSSVTSTDQGVVAAAAAASAEVEYKGIQSNDFCSNSNEIE
NLHGMLPSDAELAEFAADVESFLGRGLENKCVGMEELGLVDTKEEECSVGSGKVKVEEEE
SPLMEMDMGRDDQSFELSFDYETCEEVKEMKVSDLELGNELGEMKENDDDEVKRKKVSLQ
LDYEAIIIAWASQKSPWTTADKQNLDPDECWHQCMGSCGTAFHHPYGELGGFGIHSVIVD
GGREARVSRYREKRRTRLFSKKIRYEVRKLNAEKRPRMKGRFVKRASFAPPTFPLLNK
