# Supplementary material for: Genome-wide identification, molecular evolution and expression analysis of the B-box gene family in mung bean (Vigna radiata L.)
Source: BMC Plant Biol. 2024 Jun 12;24:532. doi: 10.1186/s12870-024-05236-9 (PMC11167828; doi:10.1186/s12870-024-05236-9)
Supplement: Supplementary file 4 — Supplementary Material 4 [file 12870_2024_5236_MOESM4_ESM.xlsx]

## Sheet: Sheet1
Additional file 4: Synteny analysis of BBX genes between mung bean and other plant species.
The mung bean genome was abbreviated as Vr. The physical initiation position of BBX gene and the syntenic block in mung bean and rice genomes are labeled as “Vr_start, Os_start, Vr_block_start and Os_block_start”. The ending positions of the syntenic block are labeled as “Vr_block_end and Os_block_end”.
chrom_Vr	Vr	VrBBX	Vr_start	chrom_Os	Os	Os_start	Vr_block_start	Vr_block_end	Os_block_start	Os_block_end
Vr8	Vradi08g09990	VrBBX14	27297889	3	Os03t0351100	13153018	27207884	28337922	13164567	12714583
The physical initiation position of BBX gene and the syntenic block in mung bean and Arabidopsis genomes are labeled as “Vr_start, At_start, Vr_block_start and At_block_start”. The ending positions of the syntenic block are labeled as “Vr_block_end and At_block_end”.
chrom_Vr	Vr	VrBBX	Vr_start	chrom_At	At	At_start	Vr_block_start	Vr_block_end	At_block_start	At_block_end
Vr1	Vradi01g04550	VrBBX1	6969585	1	AT1G73870	27778984	6716993	8312352	27639091	27794928
Vr1	Vradi01g04550	VrBBX1	6969585	1	AT1G68520	25708175	6728007	7142885	25642534	25779249
Vr3	Vradi03g05670	VrBBX5	7206384	2	AT2G47890	19607996	7061851	8656854	19277884	19636978
Vr5	Vradi05g11170	VrBBX7	20065480	2	AT2G24790	10566836	19738767	20126953	10475153	10702203
Vr6	Vradi06g16830	VrBBX10	37220123	1	AT1G75540	28365824	36440232	37412042	28296886	28778837
Vr7	Vradi07g21950	VrBBX12	44801181	5	AT5G57660	23355337	44471847	46208397	22989216	23424117
Vr8	Vradi08g20920	VrBBX15	43034584	1	AT1G68190	25558794	43029573	43759261	25556383	25777910
Vr8	Vradi08g21370	VrBBX16	43588019	1	AT1G68520	25708175	43029573	43759261	25556383	25777910
Vr8	Vradi08g09990	VrBBX14	27297889	2	AT2G47890	19607996	26623508	29458164	19345350	19696821
The physical initiation position of BBX gene and the syntenic block in mung bean and soybean genomes are labeled as “Vr_start, Gm_start, Vr_block_start and Gm_block_start”. The ending positions of the syntenic block are labeled as “Vr_block_end and Gm_block_end”.
chrom_Vr	Vr	VrBBX	Vr_start	chrom_Gm	Gm	Gm_start	Vr_block_start	Vr_block_end	Gm_block_start	Gm_block_end
Vr1	Vradi01g04550	VrBBX1	6969585	7	GLYMA_07G091400	8539101	6122232	8564566	7716572	10549536
Vr1	Vradi01g04550	VrBBX1	6969585	9	GLYMA_09G184600	40988677	5869667	11241141	36326696	41910734
Vr11	Vradi11g06190	VrBBX17	6151451	1	GLYMA_01G168500	50609598	1002588	8877583	48480249	55879494
Vr11	Vradi11g06190	VrBBX17	6151451	11	GLYMA_11G074900	5593155	74744	7845069	7666	6879692
Vr2	Vradi02g04040	VrBBX3	3764677	11	GLYMA_11G127100	9656242	2774833	5161593	8517423	11059997
Vr2	Vradi02g04040	VrBBX3	3764677	12	GLYMA_12G051700	3704987	2774833	5113754	2727755	4936726
Vr3	Vradi03g05670	VrBBX5	7206384	19	GLYMA_19G207100	46241152	3508648	9109201	42864872	48157729
Vr3	Vradi03g05670	VrBBX5	7206384	3	GLYMA_03G209800	41649707	3508648	9109201	38105119	43446642
Vr5	Vradi05g11170	VrBBX7	20065480	4	GLYMA_04G058900	4830134	19738767	24734877	21979	5119686
Vr5	Vradi05g11170	VrBBX7	20065480	6	GLYMA_06G059600	4519732	19755410	24734877	1764	4773530
Vr6	Vradi06g16830	VrBBX10	37220123	14	GLYMA_14G216500	48144382	36440232	37290382	48062215	48932270
Vr6	Vradi06g16830	VrBBX10	37220123	17	GLYMA_17G255100	40923558	36440232	37412042	40743704	41600296
Vr6	Vradi06g16830	VrBBX10	37220123	4	GLYMA_04G027000	2193861	36985556	37412042	2005500	2387094
Vr6	Vradi06g16830	VrBBX10	37220123	6	GLYMA_06G027000	2087092	36985556	37412042	1888158	2305904
Vr7	Vradi07g01030	VrBBX11	2077743	1	GLYMA_01G168500	50609598	1912863	2695282	50078303	50769670
Vr7	Vradi07g01030	VrBBX11	2077743	11	GLYMA_11G074900	5593155	1912863	2695282	5452404	6048516
Vr7	Vradi07g21950	VrBBX12	44801181	13	GLYMA_13G093800	20903249	44410373	47364953	20564703	23255391
Vr7	Vradi07g21950	VrBBX12	44801181	17	GLYMA_17G066600	5146337	43733065	49512640	1189671	5961273
Vr7	Vradi07g27680	VrBBX13	51183172	5	GLYMA_05G233700	41087671	50944599	51694451	40912334	41569485
Vr7	Vradi07g27680	VrBBX13	51183172	8	GLYMA_08G041100	3254252	50947191	51694451	3057438	3717431
Vr8	Vradi08g09990	VrBBX14	27297889	10	GLYMA_10G021400	1857313	24182597	29458164	899850	3073972
Vr8	Vradi08g21370	VrBBX16	43588019	10	GLYMA_10G274300	49716241	41665606	45668730	48012975	51528945
Vr8	Vradi08g21370	VrBBX16	43588019	20	GLYMA_20G115600	35746760	41665606	44824026	34179794	37989762
scaffold_153	Vradi0153s00350	VrBBX19	194458	8	GLYMA_08G221600	17990599	35827	427646	17880513	18109906
