# Supplementary material for: Genome-wide identification, molecular evolution and expression analysis of the B-box gene family in mung bean (Vigna radiata L.)
Source: BMC Plant Biol. 2024 Jun 12;24:532. doi: 10.1186/s12870-024-05236-9 (PMC11167828; doi:10.1186/s12870-024-05236-9)
Supplement: Supplementary file 6 — Supplementary Material 6 [file 12870_2024_5236_MOESM6_ESM.xlsx]

## Sheet: Sheet1
Additional file 6: Positions of abiotic stress-responsive cis-elements present in the 1.5 kb upstream promoter of VrBBX genes.
genes	Cis-element	Sequence	Starting position	Sequence length	stand
VrBBX20	Auxin-responsive element	AACGAC	-1271	6	-
VrBBX20	Salicylic acid-responsive element	CCATCTTTTT	-488	9	+
VrBBX16	Salicylic acid-responsive element	CCATCTTTTT	-98	9	+
VrBBX16	MeJA-responsive element	CGTCA	-465	5	+
VrBBX16	Gibberellin-responsive element	TCTGTTG	-444	7	-
VrBBX16	Abscisic acid-responsive element	ACGTG	-887	5	+
VrBBX16	Anaerobic induction responsive element	AAACCA	-741	6	-
VrBBX16	MeJA-responsive element	TGACG	-465	5	-
VrBBX13	Defense and stress responsive element	ATTCTCTAAC	-1341	9	+
VrBBX13	MeJA-responsive element	CGTCA	-900	5	+
VrBBX13	Gibberellin-responsive element	CCTTTTG	-556	7	-
VrBBX13	Anaerobic induction responsive element	AAACCA	-827	6	+
VrBBX13	Anaerobic induction responsive element	AAACCA	-809	6	-
VrBBX13	Anaerobic induction responsive element	AAACCA	-493	6	+
VrBBX13	Anaerobic induction responsive element	AAACCA	-453	6	+
VrBBX1	MeJA-responsive element	TGACG	-891	5	-
VrBBX1	Wound-responsive element	AAATTTCCT	-751	9	-
VrBBX1	Anaerobic induction responsive element	AAACCA	-799	6	-
VrBBX1	Anaerobic induction responsive element	AAACCA	-549	6	-
VrBBX1	Anaerobic induction responsive element	AAACCA	-198	6	+
VrBBX1	Abscisic acid-responsive element	ACGTG	-1494	5	+
VrBBX1	Abscisic acid-responsive element	ACGTG	-176	5	+
VrBBX1	Defense and stress responsive element	GTTTTCTTAC	-346	9	-
VrBBX1	Drought-inducibility responsive element	CAACTG	-137	6	-
VrBBX2	Auxin-responsive element	AACGAC	-638	6	+
VrBBX2	Abscisic acid-responsive element	CACGTG	-1213	6	+
VrBBX2	Abscisic acid-responsive element	ACGTG	-1213	5	+
VrBBX2	Abscisic acid-responsive element	ACGTG	-950	5	-
VrBBX2	Drought-inducibility responsive element	CAACTG	-459	6	-
VrBBX2	Salicylic acid-responsive element	CCATCTTTTT	-801	9	+
VrBBX2	Low-temperature responsive element	CCGAAA	-380	6	+
VrBBX2	Anaerobic induction responsive element	AAACCA	-234	6	-
VrBBX7	MeJA-responsive element	TGACG	-848	5	-
VrBBX7	MeJA-responsive element	TGACG	-793	5	+
VrBBX7	Abscisic acid-responsive element	ACGTG	-791	5	+
VrBBX7	Abscisic acid-responsive element	ACGTG	-475	5	+
VrBBX7	Abscisic acid-responsive element	ACGTG	-382	5	-
VrBBX12	MeJA-responsive element	CGTCA	-532	5	+
VrBBX12	MeJA-responsive element	CGTCA	-154	5	-
VrBBX12	MeJA-responsive element	CGTCA	-23	5	+
VrBBX12	Abscisic acid-responsive element	ACGTG	-145	5	-
VrBBX12	Abscisic acid-responsive element	GACACGTGGC	-40	9	-
VrBBX12	Abscisic acid-responsive element	CACGTG	-41	6	-
VrBBX12	Abscisic acid-responsive element	ACGTG	-41	5	+
VrBBX6	MeJA-responsive element	CGTCA	-789	5	-
VrBBX6	MeJA-responsive element	CGTCA	-675	5	-
VrBBX6	Abscisic acid-responsive element	CACGTG	-1341	6	+
VrBBX6	Abscisic acid-responsive element	ACGTG	-1341	5	+
VrBBX6	Anaerobic induction responsive element	AAACCA	-1314	6	-
VrBBX6	Anaerobic induction responsive element	AAACCA	-1247	6	-
VrBBX6	Anaerobic induction responsive element	AAACCA	-1218	6	-
VrBBX5	Abscisic acid-responsive element	ACGTG	-1184	5	+
VrBBX5	MeJA-responsive element	CGTCA	-1059	5	-
VrBBX5	Salicylic acid-responsive element	CCATCTTTTT	-792	9	-
VrBBX5	Drought-inducibility responsive element	CAACTG	-418	6	+
VrBBX5	Gibberellin-responsive element	CCTTTTG	-6	7	-
VrBBX5	Wound-responsive element	AAATTTCCT	-863	9	+
VrBBX5	Anaerobic induction responsive element	AAACCA	-940	6	+
VrBBX14	MeJA-responsive element	TGACG	-1387	5	+
VrBBX14	Anaerobic induction responsive element	AAACCA	-1355	6	-
VrBBX14	Anaerobic induction responsive element	AAACCA	-968	6	+
VrBBX14	Anaerobic induction responsive element	AAACCA	-388	6	+
VrBBX14	Abscisic acid-responsive element	ACGTG	-1224	5	-
VrBBX14	Abscisic acid-responsive element	ACGTG	-1044	5	-
VrBBX14	Abscisic acid-responsive element	ACGTG	-803	5	+
VrBBX14	Abscisic acid-responsive element	ACGTG	-734	5	-
VrBBX14	Defense and stress responsive element	GTTTTCTTAC	-412	9	-
VrBBX8	Anaerobic induction responsive element	AAACCA	-680	6	+
VrBBX8	Anaerobic induction responsive element	AAACCA	-341	6	+
VrBBX8	Anaerobic induction responsive element	AAACCA	-170	6	+
VrBBX8	MeJA-responsive element	TGACG	-660	5	+
VrBBX8	Abscisic acid-responsive element	ACGTG	-658	5	+
VrBBX9	Defense and stress responsive element	GTTTTCTTAC	-738	9	-
VrBBX9	Defense and stress responsive element	GTTTTCTTAC	-645	9	-
VrBBX9	Gibberellin-responsive element	TCTGTTG	-597	7	-
VrBBX9	MeJA-responsive element	CGTCA	-567	5	+
VrBBX9	MeJA-responsive element	CGTCA	-526	5	-
VrBBX9	Low-temperature responsive element	CCGAAA	-842	6	-
VrBBX18	Gibberellin-responsive element	TCTGTTG	-1036	7	-
VrBBX18	MeJA-responsive element	CGTCA	-810	5	+
VrBBX18	Salicylic acid-responsive element	CCATCTTTTT	-759	9	+
VrBBX18	Gibberellin-responsive element	CCTTTTG	-847	7	+
VrBBX18	Gibberellin-responsive element	CCTTTTG	-579	7	+
VrBBX18	Anaerobic induction responsive element	AAACCA	-538	6	-
VrBBX18	Anaerobic induction responsive element	AAACCA	-233	6	-
VrBBX11	Low-temperature responsive element	CCGAAA	-127	6	+
VrBBX11	Anaerobic induction responsive element	AAACCA	-1299	6	-
VrBBX11	Anaerobic induction responsive element	AAACCA	-595	6	+
VrBBX17	Abscisic acid-responsive element	ACGTG	-243	5	+
VrBBX17	Drought-inducibility responsive element	CAACTG	-919	6	-
VrBBX17	MeJA-responsive element	CGTCA	-651	5	-
VrBBX17	MeJA-responsive element	CGTCA	-414	5	-
VrBBX17	Salicylic acid-responsive element	CCATCTTTTT	-712	9	+
VrBBX17	Salicylic acid-responsive element	CCATCTTTTT	-373	9	-
VrBBX17	Salicylic acid-responsive element	CCATCTTTTT	-140	9	-
VrBBX17	Defense and stress responsive element	ATTCTCTAAC	-1485	9	-
VrBBX17	Low-temperature responsive element	CCGAAA	-663	6	+
VrBBX17	Anaerobic induction responsive element	AAACCA	-1182	6	+
VrBBX23	Anaerobic induction responsive element	AAACCA	-53	6	-
VrBBX23	Anaerobic induction responsive element	AAACCA	-33	6	-
VrBBX10	Auxin-responsive element	AACGAC	-570	6	+
VrBBX10	Abscisic acid-responsive element	ACGTG	-631	5	-
VrBBX10	Abscisic acid-responsive element	ACGTG	-136	5	+
VrBBX10	MeJA-responsive element	CGTCA	-550	5	+
VrBBX10	Drought-inducibility responsive element	CAACTG	-666	6	+
VrBBX10	Gibberellin-responsive element	CCTTTTG	-4	7	-
VrBBX10	Anaerobic induction responsive element	AAACCA	-1492	6	-
VrBBX10	Anaerobic induction responsive element	AAACCA	-1352	6	+
VrBBX10	Anaerobic induction responsive element	AAACCA	-1227	6	+
VrBBX10	Anaerobic induction responsive element	AAACCA	-658	6	-
VrBBX21	Salicylic acid-responsive element	CCATCTTTTT	-455	9	-
VrBBX21	Gibberellin-responsive element	TCTGTTG	-348	7	-
VrBBX21	Abscisic acid-responsive element	ACGTG	-878	5	-
VrBBX21	Abscisic acid-responsive element	ACGTG	-577	5	-
VrBBX21	Abscisic acid-responsive element	TACGTGTC	-135	8	-
VrBBX21	Abscisic acid-responsive element	ACGTG	-136	5	-
VrBBX21	Anaerobic induction responsive element	AAACCA	-1081	6	-
VrBBX3	Anaerobic induction responsive element	AAACCA	-989	6	+
VrBBX3	Anaerobic induction responsive element	AAACCA	-656	6	-
VrBBX3	Anaerobic induction responsive element	AAACCA	-357	6	+
VrBBX3	Anaerobic induction responsive element	AAACCA	-243	6	-
VrBBX3	Anaerobic induction responsive element	AAACCA	-174	6	-
VrBBX3	Drought-inducibility responsive element	CAACTG	-1148	6	+
VrBBX3	Auxin-responsive element	AACGAC	-199	6	-
VrBBX3	Abscisic acid-responsive element	ACGTG	-139	5	-
VrBBX22	Wound-responsive element	AAATTTCCT	-199	9	+
VrBBX22	Anaerobic induction responsive element	AAACCA	-1091	6	+
VrBBX22	Anaerobic induction responsive element	AAACCA	-943	6	-
VrBBX22	Anaerobic induction responsive element	AAACCA	-531	6	+
VrBBX22	Defense and stress responsive element	GTTTTCTTAC	-131	9	+
VrBBX22	Salicylic acid-responsive element	CCATCTTTTT	-801	9	+
VrBBX22	Drought-inducibility responsive element	CAACTG	-102	6	-
VrBBX22	Abscisic acid-responsive element	ACGTG	-947	5	+
VrBBX22	Abscisic acid-responsive element	ACGTG	-730	5	+
VrBBX22	Abscisic acid-responsive element	GACACGTGGC	-62	9	-
VrBBX22	Abscisic acid-responsive element	CACGTG	-63	6	-
VrBBX22	Abscisic acid-responsive element	ACGTG	-63	5	+
VrBBX4	Anaerobic induction responsive element	AAACCA	-149	6	+
VrBBX4	Drought-inducibility responsive element	CAACTG	-426	6	+
VrBBX4	Defense and stress responsive element	GTTTTCTTAC	-391	9	+
VrBBX4	Abscisic acid-responsive element	ACGTG	-1	5	-
VrBBX19	Gibberellin-responsive element	CCTTTTG	-402	7	-
VrBBX19	Gibberellin-responsive element	CCTTTTG	-267	7	-
VrBBX19	Gibberellin-responsive element	CCTTTTG	-239	7	-
VrBBX19	Low-temperature responsive element	CCGAAA	-1197	6	+
VrBBX19	Low-temperature responsive element	CCGAAA	-1018	6	+
VrBBX19	Anaerobic induction responsive element	AAACCA	-1192	6	+
VrBBX19	MeJA-responsive element	TGACG	-185	5	-
VrBBX19	MeJA-responsive element	TGACG	-1	5	+
VrBBX19	Abscisic acid-responsive element	ACGTG	-813	5	-
VrBBX19	MeJA-responsive element	CGTCA	-185	5	+
VrBBX19	MeJA-responsive element	CGTCA	-1	5	-
VrBBX19	Salicylic acid-responsive element	CCATCTTTTT	-399	9	-
VrBBX19	Drought-inducibility responsive element	CAACTG	-60	6	+
VrBBX19	Defense and stress responsive element	GTTTTCTTAC	-1465	9	+
VrBBX19	Defense and stress responsive element	GTTTTCTTAC	-1067	10	-
VrBBX15	MeJA-responsive element	TGACG	-940	5	-
VrBBX15	MeJA-responsive element	TGACG	-553	5	-
VrBBX15	MeJA-responsive element	TGACG	-60	5	-
VrBBX15	Anaerobic induction responsive element	AAACCA	-1474	6	+
VrBBX15	Anaerobic induction responsive element	AAACCA	-916	6	+
VrBBX15	Anaerobic induction responsive element	AAACCA	-574	6	+
VrBBX15	Abscisic acid-responsive element	ACGTG	-555	5	-
VrBBX15	Abscisic acid-responsive element	ACGTG	-62	5	-
